# Supplementary material for: Overexpression of SKA3 correlates with poor prognosis in female early breast cancer
Source: PeerJ. 2021 Dec 13;9:e12506. doi: 10.7717/peerj.12506 (PMC8675262; doi:10.7717/peerj.12506)
Supplement: Supplemental Information 2 [file peerj-09-12506-s002.zip]

Archive with 16 entries (15 files):
- code/
- __MACOSX/._code
- code/.DS_Store
- __MACOSX/code/._.DS_Store
- code/figure1.R
- __MACOSX/code/._figure1.R
- code/figure2.R
- __MACOSX/code/._figure2.R
- code/figure3.R
- __MACOSX/code/._figure3.R
- code/figure9.R
- __MACOSX/code/._figure9.R
- code/table2.R
- __MACOSX/code/._table2.R
- code/figure4.R
- __MACOSX/code/._figure4.R
