# Supplementary material for: Overexpression of SKA3 correlates with poor prognosis in female early breast cancer
Source: PeerJ. 2021 Dec 13;9:e12506. doi: 10.7717/peerj.12506 (PMC8675262; doi:10.7717/peerj.12506)
Supplement: Supplemental Information 2 [file peerj-09-12506-s002.zip › code/figure1.R]

#install.packages("beeswarm")
setwd("/Users/zhongyue/Desktop/SKA3/06.diff")         
inputFile="SKA3.txt"                               
yMin=0                     
yMax=20                    
ySeg=yMax*0.94

library(limma)
library(beeswarm)
#rt[,"SKA3"]=log2(rt[,"SKA3"]+1)   
rt=read.table(inputFile,sep="\t",header=T,row.names=1,check.names=F)
geneName=colnames(rt)[1]
labels=c("Adjacent","Tumor")
colnames(rt)=c("expression","Type")
wilcoxTest<-wilcox.test(expression ~ Type, data=rt)
wilcoxP=wilcoxTest$p.value
pvalue=signif(wilcoxP,4)
pval=0
if(pvalue<0.001){
     pval=signif(pvalue,4)
     pval=format(pval, scientific = TRUE)
}else{
     pval=round(pvalue,3)
}

outFile=paste(geneName,".pdf",sep="")
pdf(file=outFile,width=7,height=5)
par(mar = c(4,7,3,3))
boxplot(expression ~ Type, data = rt,names=labels,
     ylab = paste(geneName," expression",sep=""),
     cex.main=1.5, cex.lab=1.3, cex.axis=1.2,ylim=c(yMin,yMax),outline = FALSE)
beeswarm(expression ~ Type, data = rt, col = c("blue","red"),lwd=0.1,
     pch = 16, add = TRUE, corral="wrap")
segments(1,ySeg, 2,ySeg);segments(1,ySeg, 1,ySeg*0.96);segments(2,ySeg, 2,ySeg*0.96)
text(1.5,ySeg*1.05,labels=paste("p=",pval,sep=""),cex=1.2)
dev.off()
