# Supplementary material for: Overexpression of SKA3 correlates with poor prognosis in female early breast cancer
Source: PeerJ. 2021 Dec 13;9:e12506. doi: 10.7717/peerj.12506 (PMC8675262; doi:10.7717/peerj.12506)
Supplement: Supplemental Information 2 [file peerj-09-12506-s002.zip › code/figure2.R]

library(dplyr)#filter and select
inputFile="年龄.txt"                                  
setwd("/Users/zhongyue/Desktop/SKA3/11.clinicalCor")   
rt=read.table(inputFile,sep="\t",header=T,check.names=F)
head(rt)
#r1<-select(rt,A0_Samples,fustat,SKA3)  #Extract specified data
#r1<-filter(rt,Age<="60")


compared<-list(c(">60"))
clinical="age"                                                   
gene="SKA3" 
library(ggplot2)
library(ggsignif)
library(ggpubr)
#library(EnvStats)

tiff(file=paste0(gene,clinical,".tif"),res=600,compression = "lzw",
     
     width=4800,
     
     height=4800)

p<-ggplot(data=rt,aes(Age,SKA3))+geom_boxplot(aes(fill=Age),width=0.5)+theme_classic()+scale_fill_discrete(name="age")#修改图例的名字
p+theme(legend.title=element_text(size=14,face="bold"),
        axis.title=element_text(size=12,face="bold"),
        axis.text.y=element_text(size=12,face="bold"),
        axis.text.x=element_text(size=12,face="bold"),
        legend.position="top",
        plot.title = element_text(size = 16,hjust=0.5))+
  ggtitle("SKA3 expression group by age")+
  stat_compare_means(method = "wilcox.test",size=6,face="bold")+
  xlab("age")+ylab("SKA3 expression")+ylim(0,10)
   #To put the same line, stat_ compare_ Means is the comparison of each group
