# Supplementary material for: Overexpression of SKA3 correlates with poor prognosis in female early breast cancer
Source: PeerJ. 2021 Dec 13;9:e12506. doi: 10.7717/peerj.12506 (PMC8675262; doi:10.7717/peerj.12506)
Supplement: Supplemental Information 2 [file peerj-09-12506-s002.zip › code/figure3.R]

setwd("/Users/zhongyue/Desktop/SKA3")  
gene="SKA3"

library(survival)

library("survminer")

rt=read.table("os.txt",header=T,sep="\t",check.names=F)

rt$futime=rt$futime/365 

res.cut <- surv_cutpoint(rt, time = "futime", event = "fustat",
                         
                         variables = c("SKA3"),minprop = 0.25)

summary(res.cut)

plot(res.cut, "SKA3", palette = "npg")
 
res.cat <- surv_categorize(res.cut)

head(res.cat)

library("survival")
tiff(file="survival.tif",res=600,compression = "lzw",
     
     width=4800,
     
     height=4800)

res=600
fit <- survfit(Surv(futime, fustat) ~SKA3, data = res.cat)
ggsurv <- ggsurvplot(fit,pval = TRUE, conf.int = TRUE,ncensor.plot = TRUE,ncensor.plot.height = 0.35,
                     risk.table = TRUE, risk.table.col = "strata",risk.table.y.text.col = TRUE,xlab = "Time in years",legend.labs=c("SKA3-High","SKA3-Low"),ggtheme = theme_bw())#theme_light()两个主题，risk.table.y.text = FALSE，y轴去掉名???
ggsurv$plot <- ggsurv$plot + labs(title = "Overall survival")+theme(plot.title =element_text(size=12,hjust=0.5))#标题居中                         
ggsurv$table<- ggsurv$table+theme(plot.title =element_text(size=12,hjust=0.5))
ggsurv$ncensor.plot <- ggsurv$ncensor.plot+theme(plot.title =element_text(size=12,hjust=0.5))
print(ggsurv)
dev.off()
