# Supplementary material for: Overexpression of SKA3 correlates with poor prognosis in female early breast cancer
Source: PeerJ. 2021 Dec 13;9:e12506. doi: 10.7717/peerj.12506 (PMC8675262; doi:10.7717/peerj.12506)
Supplement: Supplemental Information 2 [file peerj-09-12506-s002.zip › code/figure9.R]

setwd("/Users/zhongyue/Desktop/SKA3/immu_data")


rt=read.table("immune.txt",sep="\t",header=T,check.names=F)
r1=read.table("immu_data.txt",sep="\t",header=T,check.names=F)   
#Set interest gene
gene <- "SKA3"
y <- as.numeric(rt[,gene])

cor_data <- do.call(rbind,lapply(colnames(r1),function(x){
  dd <- cor.test(as.numeric(r1[,x]),y,method ="spearman",exact=FALSE)
  data.frame(cell=x,cor=dd$estimate,p.value=dd$p.value)
}))


library(dplyr)
library(ggplot2)
cor_data$r=cor_data$cor
#Specifically, r = 0.01 is a weak correlation,
#R = 0.09 indicates moderate correlation,
#R = 0.25 or greater indicates strong correlation
x11()
cor_data %>% 
  filter(p.value <0.05) %>% 
  ggplot(aes(cor,forcats::fct_reorder(cell,cor)))+
  geom_segment(aes(xend=0,yend=cell))+
  geom_point(aes(col=p.value,size=abs(cor)))+
  scale_colour_gradientn(colours=c("#7fc97f","#984ea3"))+
  #scale_color_viridis_c(begin = 0.5, end = 1)+
  scale_size_continuous(range =c(2,8))+
  theme_bw(base_size = 15)+
  ylab(NULL)

### Screening of cells with significant p value


imucells <- cor_data %>% 
  filter(p.value <0.05) %>% 
  arrange(desc(cor)) #%>% 
#pull(cell) %>% 
#as.vector()
imucells$r=imucells$cor
imucells <- cor_data %>% 
  filter(pr>=0.09) %>% 
  arrange(desc(cor)) %>% 
  pull(cell) %>% 
  as.vector()

imucells

library(ggplot2)
#Function of extracting correlation analysis index
corr_eqn <- function(x,y,digits=2) {
  test <- cor.test(x,y,method="spearman",exact = F)
  pnum=if_else(round(test$p.value,digits)%in%c(-Inf,0.05),
               "<0.05","<0.001")
  paste(paste0("n = ",length(x)),
        paste0("r = ",round(test$estimate,digits),"(pearson)"),
        paste0("p.value",pnum),
        sep = ", ")
}
imucell <- "Eosinophil"
## Extract data
plot_df <- data.frame(
  gene = rt[,gene],
  imucell = r1[,imucell]
)

x11()
plot_df %>% 
  ggplot(aes(gene,imucell))+
  geom_point(col="#984ea3")+
  geom_smooth(method=lm, se=T,na.rm=T, fullrange=T,size=2,col="#fdc086")+
  geom_rug(col="#7fc97f")+
  theme_minimal()+
  xlab(paste0(gene,"  (log2(TPM))"))+
  ylab(paste0(imucell," (NES)"))+
  labs(title = paste0(corr_eqn(plot_df$gene,plot_df$imucell)))+
  theme(plot.title = element_text(hjust = 0.5),
        plot.margin = margin(1, 1, 1, 1, "cm"))+
  theme_bw(base_size = 15)
