# Supplementary material for: Overexpression of SKA3 correlates with poor prognosis in female early breast cancer
Source: PeerJ. 2021 Dec 13;9:e12506. doi: 10.7717/peerj.12506 (PMC8675262; doi:10.7717/peerj.12506)
Supplement: Supplemental Information 2 [file peerj-09-12506-s002.zip › code/table2.R]

#install.packages('survival')
#install.packages('survMisc')
setwd("/Users/zhongyue/Desktop/cox")
library(survival)
library(survminer)
rt=read.table("coxInputDFI.txt",header=T,sep="\t",check.names=F,row.names=1)
#rt[,"SKA3"]=log2(rt[,"SKA3"]+1)

outTab=data.frame()
for(i in colnames(rt[,3:ncol(rt)])){
 cox <- coxph(Surv(futime, fustat) ~ rt[,i], data = rt)
 coxSummary = summary(cox)
 coxP=coxSummary$coefficients[,"Pr(>|z|)"]
 outTab=rbind(outTab,
              cbind(id=i,
              HR=coxSummary$conf.int[,"exp(coef)"],
              HR.95L=coxSummary$conf.int[,"lower .95"],
              HR.95H=coxSummary$conf.int[,"upper .95"],
              pvalue=coxSummary$coefficients[,"Pr(>|z|)"])
              )
}
write.table(outTab,file="uniCox.xls",sep="\t",row.names=F,quote=F)
pdf(file="forest.pdf",
    width = 7,             
    height = 6,          
)
ggforest(cox,
         main = "Hazard ratio",
         cpositions = c(0.02,0.22, 0.4), 
         fontsize = 0.7, 
         refLabel = "reference", 
         noDigits = 2)
dev.off()
