# Supplementary material for: Overexpression of SKA3 correlates with poor prognosis in female early breast cancer
Source: PeerJ. 2021 Dec 13;9:e12506. doi: 10.7717/peerj.12506 (PMC8675262; doi:10.7717/peerj.12506)
Supplement: Supplemental Information 3 [file peerj-09-12506-s003.zip]

Archive with 10 entries (9 files):
- raw data/
- __MACOSX/._raw data
- raw data/ELISA.xlsx
- __MACOSX/raw data/._ELISA.xlsx
- raw data/.DS_Store
- __MACOSX/raw data/._.DS_Store
- raw data/PCR.xlsx
- __MACOSX/raw data/._PCR.xlsx
- raw data/TCGA patient sample ID .xlsx
- __MACOSX/raw data/._TCGA patient sample ID .xlsx
