# Supplementary material for: Overexpression of SKA3 correlates with poor prognosis in female early breast cancer
Source: PeerJ. 2021 Dec 13;9:e12506. doi: 10.7717/peerj.12506 (PMC8675262; doi:10.7717/peerj.12506)
Supplement: Supplemental Information 3 [file peerj-09-12506-s003.zip › raw data/ELISA.xlsx]

## Sheet: Sheet1
sample	tumor	adajcent
sample1	1.89944	1.86886
sample2	2.09679	1.99299
sample3	2.57346	2.42639
sample4	2.25871	2.2427
sample5	2.85517	2.42956
sample6	2.29921	2.26298
sample7	2.37246	2.0601
sample8	2.14629	2.36293
sample9	2.59018	2.36505
sample10	2.46466	2.71083
sample11	2.52738	2.53573
sample12	2.43275	2.05249
sample13	2.23687	2.08722
sample14	2.82168	2.17028
sample15	2.48924	2.19902
sample16	2.86025	2.88993
sample17	3.18352	2.97099
sample18	2.59712	2.7287
sample19	3.03638	3.24259
sample20	2.93052	2.57807
sample21	8.80498	8.45927
sample22	8.30583	7.74868
sample23	8.99624	8.21363
sample24	6.45664	5.72351
sample25	8.54718	8.26553
sample26	10.1004	10.1492
sample27	10.1169	10.0106
sample28	10.0381	9.63108
sample29	10.1615	10.1796
sample30	1.6637	1.51693
sample31	1.61276	1.38147
sample32	1.48321	1.95041
sample33	1.96235	1.93765
sample34	2.03436	2.03774
sample35	1.99109	1.81407
sample36	1.77535	1.65117
sample37	1.75637	1.5793
sample38	1.7327	1.65143
