# Supplementary material for: Overexpression of SKA3 correlates with poor prognosis in female early breast cancer
Source: PeerJ. 2021 Dec 13;9:e12506. doi: 10.7717/peerj.12506 (PMC8675262; doi:10.7717/peerj.12506)
Supplement: Supplemental Information 3 [file peerj-09-12506-s003.zip › raw data/PCR.xlsx]

## Sheet: Sheet1
sample	tumor	adajcent
sample1	0.00056103	1
sample2	0.939734	0.0205287
sample3	1.04919	1.57564
sample4	4.01576	3.91896
sample5	1.61247	2.18749
sample6	0.0596476	2.50696
sample7	2.13752	3.4644
sample8	0.995762	3.74035
sample9	2.1132	1.98882
sample10	4.62673	2.14435
sample11	19.0993	12.4319
sample12	2.36434	0.485469
sample13	5.78058	0.862916
sample14	0.64451	0.764929
sample15	3.44527	2.3041
sample16	0.567562	0.431255
sample17	1.44155	0.799203
sample18	1.67262	2.77341
sample19	0.702713	0.667765
sample20	1.20004	2.03528
sample21	1.33936	1.28147
sample22	2.24873	1.99434
sample23	1.1297	3.77163
sample24	6.03423	6.39392
sample25	0.0576071	0.00503478
sample26	9.47356	5.26666
sample27	16.3829	2.03044
sample28	2.47031	1.21051
sample29	0.773488	0.486809
sample30	1.73032	1.34614
sample31	2.73106	1.72796
sample32	0.369057	0.125191
sample33	0.435102	0.0761551
sample34	1.12593	0.967776
sample35	1.55496	0.500441
sample36	0.719783	0.306156
sample37	1.17991	0.467492
sample38	0.387511	0.276704
sample39	0.729262	0.568953
sample40	0.433096	0.184405
sample41	1.0713	1.1
sample42	4.93523	1.92359
sample43	8.79632	13.6182
sample44	7.7978	1.42756
sample45	1.1297	3.77163
sample46	1.67073	2.08742
sample47	1.57543	3.64173
sample48	1.40266	1.98966
sample49	2.04954	0.283396
sample50	0.890079	1.04611
sample51	2.97681	1.23378
sample52	3.47384	0.718746
sample53	0.547864	0.747426
sample54	1.88547	1.30619
sample55	1.88161	1.06212
sample56	2.5307	3.55622
sample57	1.2326	0.839927
sample58	0.854786	0.974439
sample59	11.2802	5.64989
sample60	2.31723	1.85719
sample61	1.74535	1.47755
sample62	2.20761	0.953028
sample63	2.7911	1.91585
sample64	8.38462	1.55175
sample65	1.05048	0.225153
sample66	2.84665	0.834887
