# Supplementary material for: Overexpression of SKA3 correlates with poor prognosis in female early breast cancer
Source: PeerJ. 2021 Dec 13;9:e12506. doi: 10.7717/peerj.12506 (PMC8675262; doi:10.7717/peerj.12506)
Supplement: Supplemental Information 3 [file peerj-09-12506-s003.zip › raw data/TCGA patient sample ID .xlsx]

## Sheet: Sheet1
NO.	Patient sample ID
1	TCGA-C8-A137
2	TCGA-E2-A1LB
3	TCGA-A8-A08X
4	TCGA-AO-A12D
5	TCGA-C8-A12Z
6	TCGA-A2-A3XZ
7	TCGA-E9-A22G
8	TCGA-AR-A24U
9	TCGA-A2-A04W
10	TCGA-E2-A1B0
11	TCGA-AN-A04C
12	TCGA-AN-A0FX
13	TCGA-C8-A1HK
14	TCGA-AO-A0JE
15	TCGA-A2-A0T1
16	TCGA-C8-A12P
17	TCGA-BH-A18Q
18	TCGA-A8-A0A7
19	TCGA-AN-A0FV
20	TCGA-C8-A8HP
21	TCGA-C8-A278
22	TCGA-D8-A1XT
23	TCGA-AN-A0FL
24	TCGA-C8-A135
25	TCGA-A2-A0EQ
26	TCGA-BH-A0EE
27	TCGA-BH-A18T
28	TCGA-E2-A1LE
29	TCGA-LD-A9QF
30	TCGA-E9-A1ND
31	TCGA-A2-A0D1
32	TCGA-C8-A12Q
33	TCGA-BH-A1EN
34	TCGA-E2-A14P
35	TCGA-A8-A07R
36	TCGA-E9-A1NE
37	TCGA-AN-A041
38	TCGA-C8-A273
39	TCGA-AO-A03M
40	TCGA-BH-A0DG
41	TCGA-AN-A0FF
42	TCGA-AO-A03L
43	TCGA-C8-A1HO
44	TCGA-A2-A04X
45	TCGA-EW-A6S9
46	TCGA-A8-A07J
47	TCGA-BH-A1ES
48	TCGA-AO-A0JA
49	TCGA-D8-A27N
50	TCGA-AN-A0XW
51	TCGA-D8-A1XD
52	TCGA-AN-A04A
53	TCGA-A7-A0D9
54	TCGA-A2-A0D4
55	TCGA-A2-A0CL
56	TCGA-EW-A1IY
57	TCGA-E9-A22D
58	TCGA-AR-A24M
59	TCGA-EW-A1J1
60	TCGA-A2-A0YJ
61	TCGA-AO-A126
62	TCGA-BH-A0BQ
63	TCGA-BH-A18M
64	TCGA-A2-A0T5
65	TCGA-EW-A2FV
66	TCGA-A7-A4SA
67	TCGA-C8-A1HI
68	TCGA-AO-A0JM
69	TCGA-D8-A141
70	TCGA-E2-A1L9
71	TCGA-AR-A2LJ
72	TCGA-D8-A1X7
73	TCGA-BH-A0B5
74	TCGA-EW-A2FS
75	TCGA-A2-A0CV
76	TCGA-A8-A08G
77	TCGA-E9-A1N4
78	TCGA-E2-A10A
79	TCGA-BH-A0BJ
80	TCGA-AO-A03V
81	TCGA-BH-A0DT
82	TCGA-D8-A1JD
83	TCGA-BH-A42V
84	TCGA-PE-A5DE
85	TCGA-A2-A3XW
86	TCGA-A8-A075
87	TCGA-BH-A0B7
88	TCGA-E9-A22H
89	TCGA-A2-A0D3
90	TCGA-AO-A03T
91	TCGA-BH-A0DQ
92	TCGA-AO-A12C
93	TCGA-5L-AAT0
94	TCGA-E9-A227
95	TCGA-AR-A0TP
96	TCGA-C8-A12T
97	TCGA-AC-A6NO
98	TCGA-BH-A0DZ
99	TCGA-EW-A1OX
100	TCGA-AR-A24O
101	TCGA-MS-A51U
102	TCGA-GM-A3XN
103	TCGA-E2-A1L6
104	TCGA-LD-A66U
105	TCGA-AN-A0FZ
106	TCGA-A8-A095
107	TCGA-HN-A2OB
108	TCGA-BH-A0AU
109	TCGA-E9-A1N5
110	TCGA-E2-A1IG
111	TCGA-BH-A2L8
112	TCGA-AR-A24R
113	TCGA-E2-A15A
114	TCGA-A1-A0SQ
115	TCGA-E9-A6HE
116	TCGA-BH-A1EV
117	TCGA-D8-A1XF
118	TCGA-JL-A3YX
119	TCGA-C8-A12U
120	TCGA-AC-A3BB
121	TCGA-GM-A3XG
122	TCGA-AO-A1KO
123	TCGA-A2-A4RY
124	TCGA-E2-A1B5
125	TCGA-AR-A1AN
126	TCGA-BH-A18K
127	TCGA-Z7-A8R6
128	TCGA-XX-A899
129	TCGA-A2-A0CZ
130	TCGA-A2-A0EX
131	TCGA-BH-A28Q
132	TCGA-BH-A0W4
133	TCGA-BH-A0C3
134	TCGA-AR-A1AO
135	TCGA-AO-A12A
136	TCGA-C8-A26V
137	TCGA-A7-A5ZW
138	TCGA-B6-A401
139	TCGA-S3-AA14
140	TCGA-A8-A09D
141	TCGA-BH-A0B6
142	TCGA-D8-A27K
143	TCGA-BH-A0BD
144	TCGA-AR-A0U2
145	TCGA-BH-A0AZ
146	TCGA-A2-A3KD
147	TCGA-D8-A1J9
148	TCGA-AQ-A04L
149	TCGA-C8-A1HF
150	TCGA-C8-A27A
151	TCGA-EW-A1IX
152	TCGA-OL-A6VR
153	TCGA-A8-A092
154	TCGA-E9-A3X8
155	TCGA-A2-A0YL
156	TCGA-BH-A0HO
157	TCGA-EW-A1P3
158	TCGA-A7-A5ZX
159	TCGA-LL-A5YP
160	TCGA-AR-A24Q
161	TCGA-AO-A0JG
162	TCGA-JL-A3YW
163	TCGA-C8-A12W
164	TCGA-BH-A0E2
165	TCGA-LL-A7SZ
166	TCGA-A2-A4RW
167	TCGA-A7-A26J
168	TCGA-BH-A0W7
169	TCGA-BH-A0DK
170	TCGA-D8-A27L
171	TCGA-AQ-A1H3
172	TCGA-C8-A12O
173	TCGA-C8-A1HG
174	TCGA-3C-AALI
175	TCGA-AR-A254
176	TCGA-BH-A28O
177	TCGA-A2-A0T6
178	TCGA-EW-A1PF
179	TCGA-AR-A252
180	TCGA-GM-A2DL
181	TCGA-AO-A0JB
182	TCGA-E2-A14Q
183	TCGA-A2-A25C
184	TCGA-BH-A18L
185	TCGA-BH-A18F
186	TCGA-A1-A0SN
187	TCGA-A7-A426
188	TCGA-BH-A5IZ
189	TCGA-AR-A1AH
190	TCGA-A8-A09V
191	TCGA-D8-A1JU
192	TCGA-E2-A153
193	TCGA-BH-A0EI
194	TCGA-AO-A12E
195	TCGA-BH-A0BA
196	TCGA-B6-A40C
197	TCGA-E9-A1NI
198	TCGA-E2-A1II
199	TCGA-EW-A424
200	TCGA-A2-A0T7
201	TCGA-A8-A08B
202	TCGA-A2-A0CX
203	TCGA-3C-AALK
204	TCGA-E9-A1N6
205	TCGA-A2-A0ES
206	TCGA-AR-A24V
207	TCGA-A1-A0SI
208	TCGA-E2-A14T
209	TCGA-BH-A0HU
210	TCGA-D8-A13Y
211	TCGA-EW-A2FW
212	TCGA-AR-A0TT
213	TCGA-C8-A8HQ
214	TCGA-A7-A2KD
215	TCGA-A8-A08I
216	TCGA-E2-A14V
217	TCGA-BH-A0E9
218	TCGA-D8-A73X
219	TCGA-D8-A1XW
220	TCGA-D8-A27T
221	TCGA-BH-AB28
222	TCGA-A2-A04Y
223	TCGA-A2-A0YH
224	TCGA-EW-A1IZ
225	TCGA-A2-A0EW
226	TCGA-BH-A18I
227	TCGA-BH-A1F2
228	TCGA-BH-A0BM
229	TCGA-AN-A0XT
230	TCGA-AR-A0TY
231	TCGA-A7-A4SF
232	TCGA-A2-A0CR
233	TCGA-AO-A03P
234	TCGA-A2-A0EO
235	TCGA-AC-A3QQ
236	TCGA-AR-A1AS
237	TCGA-GM-A2DO
238	TCGA-A8-A0AB
239	TCGA-BH-A8G0
240	TCGA-BH-A0BO
241	TCGA-BH-A0DV
242	TCGA-AO-A0JJ
243	TCGA-D8-A3Z5
244	TCGA-BH-A0HX
245	TCGA-A1-A0SF
246	TCGA-E2-A10C
247	TCGA-LD-A7W6
248	TCGA-D8-A1JJ
249	TCGA-D8-A1JI
250	TCGA-AN-A0FS
251	TCGA-AN-A0XR
252	TCGA-EW-A1P0
253	TCGA-AR-A24W
254	TCGA-AQ-A7U7
255	TCGA-AN-A0FY
256	TCGA-BH-A1ET
257	TCGA-E2-A152
258	TCGA-BH-A0AW
259	TCGA-A2-A0EP
260	TCGA-AO-A0JI
261	TCGA-AN-A0AM
262	TCGA-A7-A0DB
263	TCGA-BH-A0B0
264	TCGA-E9-A22E
265	TCGA-D8-A1XU
266	TCGA-D8-A3Z6
267	TCGA-D8-A1JH
268	TCGA-D8-A1XO
269	TCGA-BH-A0BF
270	TCGA-EW-A1PE
271	TCGA-BH-A0BT
272	TCGA-BH-A0HQ
273	TCGA-A1-A0SE
274	TCGA-D8-A1XR
275	TCGA-A7-A4SB
276	TCGA-A2-A3Y0
277	TCGA-A8-A09N
278	TCGA-GM-A2DM
279	TCGA-AO-A03R
280	TCGA-D8-A1XM
281	TCGA-AR-A24Z
282	TCGA-D8-A146
283	TCGA-A7-A0CJ
284	TCGA-GM-A2DK
285	TCGA-E2-A155
286	TCGA-C8-A12N
287	TCGA-A8-A09B
288	TCGA-A8-A07L
289	TCGA-A8-A082
290	TCGA-E9-A1NA
291	TCGA-E9-A1N9
292	TCGA-D8-A27I
293	TCGA-GM-A2DN
294	TCGA-AN-A0XO
295	TCGA-D8-A1JM
296	TCGA-C8-A26Z
297	TCGA-A2-A4S3
298	TCGA-A8-A086
299	TCGA-A8-A08F
300	TCGA-OK-A5Q2
301	TCGA-BH-A0BR
302	TCGA-AR-A2LQ
303	TCGA-EW-A1PA
304	TCGA-EW-A1J5
305	TCGA-BH-A0BZ
306	TCGA-D8-A1JC
307	TCGA-AO-A03N
308	TCGA-AR-A0U3
309	TCGA-AO-A0JD
310	TCGA-A1-A0SD
311	TCGA-BH-A0HY
312	TCGA-BH-A18P
313	TCGA-EW-A3E8
314	TCGA-EW-A6SC
315	TCGA-A8-A06O
316	TCGA-E9-A5FK
317	TCGA-BH-A0DP
318	TCGA-E2-A1IU
319	TCGA-E2-A1IN
320	TCGA-AR-A1AL
321	TCGA-BH-A0BC
322	TCGA-E9-A1NF
323	TCGA-A2-A0CK
324	TCGA-BH-A202
325	TCGA-BH-A1FB
326	TCGA-A2-A0YK
327	TCGA-LL-A8F5
328	TCGA-A8-A091
329	TCGA-A8-A093
330	TCGA-E9-A1NC
331	TCGA-AN-A0FN
332	TCGA-EW-A1J3
333	TCGA-E2-A15P
334	TCGA-AN-A0XL
335	TCGA-BH-A6R9
336	TCGA-AO-A0J8
337	TCGA-A1-A0SG
338	TCGA-E2-A156
339	TCGA-BH-A0C1
340	TCGA-AR-A24S
341	TCGA-Z7-A8R5
342	TCGA-A2-A0EY
343	TCGA-A2-A1FW
344	TCGA-C8-A12X
345	TCGA-D8-A140
346	TCGA-AR-A255
347	TCGA-AR-A1AT
348	TCGA-A2-A0YI
349	TCGA-A2-A4S2
350	TCGA-BH-A0DE
351	TCGA-E9-A1NG
352	TCGA-D8-A27V
353	TCGA-BH-A0AY
354	TCGA-A7-A3J0
355	TCGA-D8-A1XB
356	TCGA-BH-A0DX
357	TCGA-D8-A1JE
358	TCGA-AC-A23C
359	TCGA-AN-A049
360	TCGA-BH-A1F5
361	TCGA-A7-A0DC
362	TCGA-C8-A274
363	TCGA-BH-A5J0
364	TCGA-A8-A06P
365	TCGA-A8-A06Q
366	TCGA-BH-A18H
367	TCGA-AN-A0FT
368	TCGA-AC-A4ZE
369	TCGA-A2-A0YG
370	TCGA-BH-A0DI
371	TCGA-AN-A0XS
372	TCGA-A2-A1FZ
373	TCGA-AO-A12B
374	TCGA-A2-A0CY
375	TCGA-E9-A54Y
376	TCGA-GI-A2C8
377	TCGA-A7-A3J1
378	TCGA-EW-A1OY
379	TCGA-E2-A1BC
380	TCGA-BH-A0DH
381	TCGA-PE-A5DD
382	TCGA-BH-A0DL
383	TCGA-LL-A5YL
384	TCGA-EW-A1P6
385	TCGA-AR-A0TX
386	TCGA-A8-A0A6
387	TCGA-AR-A1AX
388	TCGA-D8-A27P
389	TCGA-AO-A0JC
390	TCGA-E2-A108
391	TCGA-E2-A15F
392	TCGA-E2-A14Z
393	TCGA-BH-A201
394	TCGA-BH-A0HP
395	TCGA-AC-A2FO
396	TCGA-A8-A08C
397	TCGA-A8-A097
398	TCGA-A8-A07G
399	TCGA-A8-A07F
400	TCGA-AR-A2LN
401	TCGA-GM-A5PX
402	TCGA-BH-A0H7
403	TCGA-AR-A24H
404	TCGA-AC-A2FB
405	TCGA-D8-A1Y0
406	TCGA-A8-A06N
407	TCGA-A2-A4S1
408	TCGA-AC-A3W7
409	TCGA-EW-A1PC
410	TCGA-A8-A076
411	TCGA-A8-A08H
412	TCGA-A8-A0A2
413	TCGA-A8-A06Y
414	TCGA-A8-A07U
415	TCGA-D8-A27E
416	TCGA-BH-A0B1
417	TCGA-A2-A0SU
418	TCGA-E2-A15M
419	TCGA-A2-A25F
420	TCGA-AN-A03Y
421	TCGA-W8-A86G
422	TCGA-A2-A0YF
423	TCGA-B6-A1KC
424	TCGA-A2-A4RX
425	TCGA-A8-A083
426	TCGA-AN-A0XV
427	TCGA-BH-A0GY
428	TCGA-BH-A1EX
429	TCGA-C8-A3M8
430	TCGA-A7-A6VX
431	TCGA-A8-A07P
432	TCGA-A8-A09K
433	TCGA-D8-A4Z1
434	TCGA-AO-A0JF
435	TCGA-AN-A046
436	TCGA-AN-A0XN
437	TCGA-E2-A154
438	TCGA-AC-A3OD
439	TCGA-XX-A89A
440	TCGA-AR-A5QN
441	TCGA-BH-A1EO
442	TCGA-BH-A1FD
443	TCGA-A8-A06R
444	TCGA-A8-A07I
445	TCGA-AO-A12H
446	TCGA-AO-A03O
447	TCGA-A8-A07B
448	TCGA-A8-A079
449	TCGA-AN-A0XP
450	TCGA-BH-A0H0
451	TCGA-LL-A9Q3
452	TCGA-C8-A12M
453	TCGA-A1-A0SB
454	TCGA-AN-A0AS
455	TCGA-A2-A259
456	TCGA-LL-A7T0
457	TCGA-A8-A08P
458	TCGA-AR-A1AK
459	TCGA-EW-A1J6
460	TCGA-AQ-A0Y5
461	TCGA-A8-A09W
462	TCGA-E9-A22B
463	TCGA-A7-A3IY
464	TCGA-S3-A6ZG
465	TCGA-A8-A08S
466	TCGA-E9-A295
467	TCGA-AN-A0FD
468	TCGA-BH-A0DS
469	TCGA-E2-A1IK
470	TCGA-E9-A1NH
471	TCGA-A2-A1G4
472	TCGA-AO-A0J7
473	TCGA-AC-A8OS
474	TCGA-A7-A26E
475	TCGA-AO-A125
476	TCGA-BH-A18U
477	TCGA-BH-A0EA
478	TCGA-GM-A3NY
479	TCGA-PE-A5DC
480	TCGA-A8-A07S
481	TCGA-A8-A0A4
482	TCGA-A8-A096
483	TCGA-D8-A1JP
484	TCGA-A8-A09E
485	TCGA-UL-AAZ6
486	TCGA-E9-A22A
487	TCGA-C8-A1HM
488	TCGA-AC-A5XU
489	TCGA-A8-A090
490	TCGA-AN-A03X
491	TCGA-A2-A1FV
492	TCGA-E2-A1B4
493	TCGA-E2-A1IF
494	TCGA-AC-A3YI
495	TCGA-AC-A5XS
496	TCGA-D8-A1XY
497	TCGA-A8-A094
498	TCGA-BH-A42T
499	TCGA-A8-A06T
500	TCGA-A8-A09M
501	TCGA-AO-A12G
502	TCGA-AC-A3TN
503	TCGA-AC-A8OR
504	TCGA-EW-A423
505	TCGA-AC-A5EH
506	TCGA-AN-A0AK
507	TCGA-AC-A2QI
508	TCGA-A8-A08Z
509	TCGA-BH-A0BP
510	TCGA-E2-A15G
511	TCGA-B6-A40B
512	TCGA-AC-A23G
513	TCGA-D8-A1XJ
514	TCGA-A8-A06X
515	TCGA-LL-A6FQ
516	TCGA-A2-A4S0
517	TCGA-D8-A1JS
518	TCGA-BH-A0HF
519	TCGA-EW-A1P5
520	TCGA-AO-A1KP
521	TCGA-D8-A1J8
522	TCGA-WT-AB44
523	TCGA-A7-A0CG
524	TCGA-BH-A0DO
525	TCGA-BH-A0BV
526	TCGA-E2-A1IL
527	TCGA-BH-A0HI
528	TCGA-A8-A09G
529	TCGA-LD-A74U
530	TCGA-AC-A3EH
531	TCGA-D8-A73W
532	TCGA-AN-A0AJ
533	TCGA-BH-A0E7
534	TCGA-BH-A18S
535	TCGA-A7-A13G
536	TCGA-A7-A3RF
537	TCGA-A2-A0EU
538	TCGA-AC-A62Y
539	TCGA-BH-A1EY
540	TCGA-A8-A06U
541	TCGA-A8-A0A9
542	TCGA-A8-A081
543	TCGA-A2-A0EV
544	TCGA-EW-A1IW
545	TCGA-D8-A1X6
546	TCGA-D8-A1Y1
547	TCGA-BH-A0HK
548	TCGA-D8-A1XZ
549	TCGA-A8-A084
550	TCGA-D8-A1X5
551	TCGA-S3-AA12
552	TCGA-A8-A09R
553	TCGA-BH-A0H6
554	TCGA-AR-A1AJ
555	TCGA-A8-A09Z
556	TCGA-A8-A0AD
557	TCGA-A8-A09Q
558	TCGA-BH-A1EU
559	TCGA-A7-A56D
560	TCGA-A8-A09I
561	TCGA-A8-A0A1
562	TCGA-AC-A2B8
563	TCGA-A8-A06Z
564	TCGA-A8-A07Z
565	TCGA-D8-A1XC
566	TCGA-E9-A54X
567	TCGA-A2-A0CO
568	TCGA-D8-A1XG
569	TCGA-BH-A8FY
570	TCGA-AC-A3HN
571	TCGA-AN-A0FK
572	TCGA-D8-A73U
573	TCGA-BH-A18N
574	TCGA-BH-A1FG
575	TCGA-A8-A08L
576	TCGA-A8-A08A
577	TCGA-AC-A23H
578	TCGA-A2-A25D
579	TCGA-D8-A1JK
580	TCGA-AC-A3W6
581	TCGA-BH-A1F8
582	TCGA-AO-A129
583	TCGA-AO-A03U
584	TCGA-AR-A0TU
585	TCGA-BH-A0BL
586	TCGA-AO-A12F
587	TCGA-E2-A14N
588	TCGA-BH-A0E0
589	TCGA-AO-A124
590	TCGA-BH-A1EW
591	TCGA-A2-A0CM
592	TCGA-A1-A0SP
593	TCGA-E2-A1L7
594	TCGA-D8-A27F
595	TCGA-AO-A0J4
596	TCGA-AN-A0AL
597	TCGA-B6-A400
598	TCGA-OL-A6VO
599	TCGA-E2-A158
600	TCGA-EW-A1P4
601	TCGA-BH-A0B9
602	TCGA-A2-A3XT
603	TCGA-AQ-A04J
604	TCGA-AR-A256
605	TCGA-A2-A0D2
606	TCGA-D8-A147
607	TCGA-E2-A1LS
608	TCGA-AR-A0TS
609	TCGA-B6-A402
610	TCGA-A2-A04U
611	TCGA-A7-A6VW
612	TCGA-C8-A27B
613	TCGA-A7-A6VY
614	TCGA-AC-A2QJ
615	TCGA-E2-A150
616	TCGA-A2-A0YE
617	TCGA-BH-A18V
618	TCGA-A2-A0SX
619	TCGA-A2-A3XX
620	TCGA-A2-A3XY
621	TCGA-AR-A2LR
622	TCGA-A7-A26G
623	TCGA-LL-A5YO
624	TCGA-A2-A1G6
625	TCGA-AR-A1AR
626	TCGA-A7-A6VV
627	TCGA-S3-AA15
628	TCGA-A8-A07O
629	TCGA-D8-A13Z
630	TCGA-AO-A1KR
631	TCGA-D8-A143
632	TCGA-A8-A08R
633	TCGA-EW-A1PH
634	TCGA-C8-A1HJ
635	TCGA-GM-A2DF
636	TCGA-BH-A0B3
637	TCGA-A7-A4SE
638	TCGA-AR-A0U4
639	TCGA-AN-A0XU
640	TCGA-A1-A0SK
641	TCGA-E2-A14X
642	TCGA-AN-A0AR
643	TCGA-D8-A1XK
644	TCGA-C8-A12V
645	TCGA-EW-A1OV
646	TCGA-HN-A2NL
647	TCGA-AN-A0G0
648	TCGA-AC-A7VC
649	TCGA-A8-A07C
650	TCGA-C8-A26X
651	TCGA-GI-A2C9
652	TCGA-EW-A1OW
653	TCGA-EW-A1P8
654	TCGA-GM-A2DH
655	TCGA-AC-A2QH
656	TCGA-AN-A04D
657	TCGA-AO-A0JL
658	TCGA-E2-A1LH
659	TCGA-BH-A0RX
660	TCGA-D8-A27M
661	TCGA-A2-A0T0
662	TCGA-C8-A3M7
663	TCGA-A2-A0D0
664	TCGA-EW-A3U0
665	TCGA-AO-A0J6
666	TCGA-AO-A128
667	TCGA-EW-A6SB
668	TCGA-LL-A441
669	TCGA-GM-A2DB
670	TCGA-E2-A14R
671	TCGA-A7-A0DA
672	TCGA-AN-A0AT
673	TCGA-A8-A09X
674	TCGA-S3-AA10
675	TCGA-E9-A5FL
676	TCGA-AR-A1AY
677	TCGA-LL-A73Y
678	TCGA-AR-A5QQ
679	TCGA-D8-A1XQ
680	TCGA-EW-A1PB
681	TCGA-D8-A1JL
682	TCGA-D8-A27H
683	TCGA-E2-A1LL
684	TCGA-AC-A6IW
685	TCGA-BH-A0BG
686	TCGA-AC-A2BK
687	TCGA-BH-A1FC
688	TCGA-D8-A1JF
689	TCGA-BH-A42U
690	TCGA-BH-A18G
691	TCGA-C8-A131
692	TCGA-BH-A0WA
693	TCGA-C8-A26Y
694	TCGA-B6-A0RG
695	TCGA-AR-A24L
696	TCGA-AR-A0TQ
697	TCGA-S3-A6ZH
698	TCGA-PL-A8LZ
699	TCGA-PL-A8LY
700	TCGA-BH-A0HA
701	TCGA-BH-A1FE
702	TCGA-EW-A6SD
703	TCGA-E9-A3QA
704	TCGA-E2-A15S
705	TCGA-E2-A106
706	TCGA-A2-A25E
707	TCGA-D8-A1XL
708	TCGA-BH-A1FN
709	TCGA-A2-A3XU
710	TCGA-E2-A14Y
711	TCGA-OL-A66I
712	TCGA-A2-A04P
713	TCGA-A2-A04R
714	TCGA-E2-A1IO
715	TCGA-A2-A0T3
716	TCGA-E9-A229
717	TCGA-B6-A0IE
718	TCGA-C8-A1HL
719	TCGA-B6-A0RS
720	TCGA-E2-A15H
721	TCGA-B6-A0RT
722	TCGA-A2-A25B
723	TCGA-A1-A0SJ
724	TCGA-OL-A66O
725	TCGA-A1-A0SH
726	TCGA-AR-A1AU
727	TCGA-A2-A04V
728	TCGA-B6-A0WX
729	TCGA-OL-A5RW
730	TCGA-B6-A0WY
731	TCGA-B6-A0IQ
732	TCGA-B6-A0RU
733	TCGA-AC-A2FF
734	TCGA-E2-A15E
735	TCGA-OL-A5D8
736	TCGA-E9-A1RB
737	TCGA-AO-A0J2
738	TCGA-AC-A2BM
739	TCGA-D8-A27R
740	TCGA-E9-A5UO
741	TCGA-B6-A0IJ
742	TCGA-B6-A0RV
743	TCGA-OL-A5RV
744	TCGA-E2-A3DX
745	TCGA-E9-A1RI
746	TCGA-B6-A409
747	TCGA-E2-A574
748	TCGA-E2-A1B6
749	TCGA-BH-A1FU
750	TCGA-BH-A1FM
751	TCGA-E2-A15I
752	TCGA-A2-A25A
753	TCGA-A7-A13F
754	TCGA-B6-A0RI
755	TCGA-C8-A12Y
756	TCGA-E2-A1B1
757	TCGA-AC-A2FK
758	TCGA-BH-A0H5
759	TCGA-E9-A249
760	TCGA-E9-A226
761	TCGA-B6-A0I2
762	TCGA-A2-A3XV
763	TCGA-A7-A13D
764	TCGA-LL-A5YN
765	TCGA-BH-A6R8
766	TCGA-AR-A24T
767	TCGA-GM-A2DA
768	TCGA-AR-A2LO
769	TCGA-AR-A24K
770	TCGA-BH-A0H3
771	TCGA-AR-A1AI
772	TCGA-E2-A570
773	TCGA-E2-A15D
774	TCGA-E2-A10F
775	TCGA-AR-A24P
776	TCGA-AC-A6IV
777	TCGA-E9-A245
778	TCGA-E2-A573
779	TCGA-A2-A04Q
780	TCGA-BH-A0C7
781	TCGA-E9-A1RA
782	TCGA-E9-A1N8
783	TCGA-BH-A208
784	TCGA-B6-A0I6
785	TCGA-GM-A3XL
786	TCGA-AR-A1AQ
787	TCGA-A2-A1G0
788	TCGA-AR-A2LM
789	TCGA-B6-A0I5
790	TCGA-AC-A6IX
791	TCGA-OL-A6VQ
792	TCGA-C8-A8HR
793	TCGA-E9-A3HO
794	TCGA-E2-A1LG
795	TCGA-E2-A159
796	TCGA-BH-A18R
797	TCGA-B6-A0WZ
798	TCGA-LL-A6FR
799	TCGA-AR-A0TW
800	TCGA-AC-A3TM
801	TCGA-4H-AAAK
802	TCGA-B6-A0IG
803	TCGA-AC-A23E
804	TCGA-AQ-A54N
805	TCGA-AC-A7VB
806	TCGA-AR-A251
807	TCGA-E9-A1R2
808	TCGA-OL-A5RX
809	TCGA-E2-A15J
810	TCGA-B6-A0IA
811	TCGA-B6-A0RH
812	TCGA-E9-A248
813	TCGA-C8-A134
814	TCGA-A7-A4SD
815	TCGA-BH-A0AV
816	TCGA-GM-A2DI
817	TCGA-OL-A5RY
818	TCGA-5T-A9QA
819	TCGA-C8-A130
820	TCGA-E2-A1L8
821	TCGA-AR-A1AM
822	TCGA-AR-A24X
823	TCGA-BH-A0E1
824	TCGA-E9-A243
825	TCGA-GM-A2DD
826	TCGA-E2-A1BD
827	TCGA-EW-A1PG
828	TCGA-C8-A138
829	TCGA-E2-A107
830	TCGA-D8-A1JB
831	TCGA-AR-A24N
832	TCGA-B6-A0X0
833	TCGA-AR-A5QP
834	TCGA-E9-A244
835	TCGA-A7-A26F
836	TCGA-AR-A2LH
837	TCGA-B6-A408
838	TCGA-A2-A3KC
839	TCGA-WT-AB41
840	TCGA-BH-A0HB
841	TCGA-D8-A27W
842	TCGA-EW-A1OZ
843	TCGA-A2-A0YT
844	TCGA-C8-A1HN
845	TCGA-C8-A132
846	TCGA-LL-A442
847	TCGA-BH-A0HL
848	TCGA-C8-A275
849	TCGA-E9-A1RC
850	TCGA-E2-A1LI
851	TCGA-OL-A5RZ
852	TCGA-B6-A1KN
853	TCGA-A7-A0CE
854	TCGA-E2-A1IJ
855	TCGA-GM-A2DC
856	TCGA-AR-A250
857	TCGA-C8-A26W
858	TCGA-BH-A8FZ
859	TCGA-A2-A0ET
860	TCGA-E2-A15K
861	TCGA-BH-A0W3
862	TCGA-E9-A228
863	TCGA-E9-A1R0
864	TCGA-EW-A2FR
865	TCGA-EW-A1P7
866	TCGA-OL-A66N
867	TCGA-A2-A0YC
868	TCGA-C8-A1HE
869	TCGA-E2-A1LA
870	TCGA-E9-A247
871	TCGA-B6-A0RN
872	TCGA-B6-A0RL
873	TCGA-A2-A0CP
874	TCGA-LL-A740
875	TCGA-B6-A0X5
876	TCGA-E2-A15C
877	TCGA-E2-A1IE
878	TCGA-B6-A0WT
879	TCGA-LL-A440
880	TCGA-A7-A13H
881	TCGA-AQ-A04H
882	TCGA-D8-A1Y3
883	TCGA-OL-A5DA
884	TCGA-AO-A0J9
885	TCGA-A2-A1FX
886	TCGA-E9-A1QZ
887	TCGA-BH-A0HW
888	TCGA-A7-A5ZV
889	TCGA-A2-A0ST
890	TCGA-D8-A1JG
891	TCGA-A2-A04T
892	TCGA-A7-A4SC
893	TCGA-A7-A13E
894	TCGA-A2-A3XS
895	TCGA-A7-A3IZ
896	TCGA-3C-AALJ
897	TCGA-A2-A0T4
898	TCGA-BH-A0GZ
899	TCGA-BH-A0C0
900	TCGA-B6-A0X4
901	TCGA-B6-A2IU
902	TCGA-A2-A0SY
903	TCGA-AC-A2FE
904	TCGA-A2-A0CQ
905	TCGA-AR-A2LK
906	TCGA-AR-A5QM
907	TCGA-E9-A1RG
908	TCGA-D8-A1X8
909	TCGA-E2-A1AZ
910	TCGA-B6-A0IK
911	TCGA-S3-AA0Z
912	TCGA-OL-A5RU
913	TCGA-B6-A1KI
914	TCGA-GM-A3NW
915	TCGA-GM-A5PV
916	TCGA-A2-A0YD
917	TCGA-A2-A0ER
918	TCGA-E9-A5UP
919	TCGA-E9-A1R5
920	TCGA-E9-A2JT
921	TCGA-E9-A1R6
922	TCGA-E9-A1RH
923	TCGA-E2-A109
924	TCGA-S3-A6ZF
925	TCGA-S3-AA17
926	TCGA-D8-A1XA
927	TCGA-BH-A0B8
928	TCGA-E2-A15R
929	TCGA-E2-A10E
930	TCGA-E9-A1R7
931	TCGA-A7-A26I
932	TCGA-AC-A3W5
933	TCGA-E2-A15L
934	TCGA-AR-A1AW
935	TCGA-E2-A15T
936	TCGA-C8-A133
937	TCGA-OL-A5S0
938	TCGA-AR-A0TV
939	TCGA-A7-A0CD
940	TCGA-A2-A04N
941	TCGA-AC-A3YJ
942	TCGA-BH-A1FJ
943	TCGA-D8-A1X9
944	TCGA-E9-A1R4
945	TCGA-B6-A0IO
946	TCGA-C8-A12L
947	TCGA-A2-A0YM
948	TCGA-A1-A0SO
949	TCGA-OL-A97C
950	TCGA-E2-A10B
951	TCGA-S3-AA11
952	TCGA-AO-A0J3
953	TCGA-A2-A0CW
954	TCGA-GM-A4E0
955	TCGA-B6-A0WV
956	TCGA-BH-A0HN
957	TCGA-E9-A1RD
958	TCGA-AN-A0FW
959	TCGA-B6-A1KF
960	TCGA-EW-A1P1
961	TCGA-AR-A0TR
962	TCGA-B6-A0RQ
963	TCGA-E9-A1RF
964	TCGA-AR-A2LE
965	TCGA-BH-A0E6
966	TCGA-E2-A56Z
967	TCGA-E2-A576
968	TCGA-BH-A0EB
969	TCGA-BH-A0H9
970	TCGA-AO-A1KS
971	TCGA-GM-A2D9
972	TCGA-BH-A1FL
973	TCGA-E9-A24A
974	TCGA-OL-A5D7
975	TCGA-A2-A0EN
976	TCGA-AR-A2LL
977	TCGA-D8-A1JT
978	TCGA-A7-A425
979	TCGA-E9-A1R3
980	TCGA-E9-A1N3
981	TCGA-BH-A0BW
982	TCGA-OL-A5D6
983	TCGA-A2-A0CT
984	TCGA-OL-A66L
985	TCGA-B6-A0RO
986	TCGA-D8-A1Y2
987	TCGA-AC-A62X
988	TCGA-AC-A8OQ
989	TCGA-A7-A26H
990	TCGA-E2-A572
991	TCGA-AC-A8OP
992	TCGA-OL-A66K
993	TCGA-E9-A2JS
994	TCGA-B6-A0I1
995	TCGA-AR-A0U0
996	TCGA-A2-A0CU
997	TCGA-A2-A0EM
998	TCGA-B6-A0RP
999	TCGA-LQ-A4E4
1000	TCGA-BH-A1FR
1001	TCGA-D8-A142
1002	TCGA-OL-A66H
1003	TCGA-E2-A14U
1004	TCGA-B6-A0IP
1005	TCGA-E9-A1RE
1006	TCGA-OL-A66P
1007	TCGA-D8-A27G
1008	TCGA-V7-A7HQ
1009	TCGA-B6-A0IM
1010	TCGA-E2-A14O
1011	TCGA-BH-A0W5
1012	TCGA-E2-A2P6
1013	TCGA-BH-A209
1014	TCGA-E2-A2P5
1015	TCGA-E9-A3Q9
1016	TCGA-AO-A1KT
1017	TCGA-BH-A203
1018	TCGA-AC-A2FG
1019	TCGA-E2-A105
1020	TCGA-AC-A3QP
1021	TCGA-A7-A0CH
1022	TCGA-D8-A145
1023	TCGA-E2-A1IH
1024	TCGA-D8-A1JN
1025	TCGA-OL-A66J
1026	TCGA-AR-A1AP
1027	TCGA-C8-A12K
1028	TCGA-BH-A204
1029	TCGA-BH-A1F0
1030	TCGA-B6-A0IH
1031	TCGA-E2-A1LK
1032	TCGA-D8-A1XV
1033	TCGA-AQ-A1H2
1034	TCGA-LL-A50Y
1035	TCGA-A2-A1G1
1036	TCGA-AC-A2FM
1037	TCGA-LL-A5YM
1038	TCGA-E2-A15O
1039	TCGA-E2-A9RU
1040	TCGA-LL-A6FP
